# Supplementary material for: Inconsistencies in the Classification of the Family Cydnidae (Hemiptera: Heteroptera: Pentatomoidea) Revealed by Molecular Apomorphies in the Secondary and Tertiary Structures of 18S rRNA Length-Variable Region L (LVR L)
Source: Int J Mol Sci. 2024 Jan 11;25(2):939. doi: 10.3390/ijms25020939 (PMC10815949; doi:10.3390/ijms25020939)
Supplement: Supplementary file 1 [file ijms-25-00939-s001.zip]

Archive with 10 entries (10 files):
- Supplementary Figure S1.tif
- Supplementary Figure S2.jpg
- Supplementary File S1.fas
- Supplementary File S2.pdf
- Supplementary File S3.pdf
- Supplementary Materials.pdf
- Supplementary Table S1.pdf
- Supplementary Table S2.pdf
- Supplementary Table S3.pdf
- Supplementary Table S4.pdf
