# Supplementary material for: Inconsistencies in the Classification of the Family Cydnidae (Hemiptera: Heteroptera: Pentatomoidea) Revealed by Molecular Apomorphies in the Secondary and Tertiary Structures of 18S rRNA Length-Variable Region L (LVR L)
Source: Int J Mol Sci. 2024 Jan 11;25(2):939. doi: 10.3390/ijms25020939 (PMC10815949; doi:10.3390/ijms25020939)
Supplement: Supplementary file 1 [file ijms-25-00939-s001.zip › Supplementary File S1.fas]

>Thaumastella elizabethae
TCTGCGTGCCACGCTGTCGGTTCACCGCCTGTCGGTGCAACTGGCATGCC-GTGGCATGTCCTGTCGGTGGCCGACAGGC-TGCGTGGCGGCGACCT----ATGCGT-TAACAACGT-----GTAGGT-ACTGTTGCCGCGTTGTCCTTTTAGGCCGACTCAATCCTACCTTGGTGCTCTTTACCGAGTGTCGAGGTAGGCCGACACTGTTTACTTTGAACAAATTAGAGTGCTTCAAGCAGGCTCTGAAAGTAGCCTGAATAGTGGTGCATGGAATAATGGAACAGGACCTTGGTTCTATTTTGTTGGTTTCCGGAATCCAAGGTAATGA
>Thaumastella namaquensis
TCTGCGTGCCACGCTGTCGGTTCACCGCCTGTCGGTGCAACTGGCATGCC-GTGGCATGTCCTGTCGGTGGCCGACAGGC-TGCGTGGCGGCGACCC----ATTC-T-TAA--ACGT-----GTGGGT-ACTGTTGCCGCGTTGTCCTTTTAGGCCGACTCAATCCTACCTTGGTGCTCTTTACCGAGTGTCGAGGTAGGCCGACACTGTTTACTTTGAACAAATTAGAGTGCTTCAAGCAGGCTCTGAAAGTAGCCTGAATAGTGGTGCATGGAATAATGGAACAGGACCTTGGTTCTATTTTGTTGGTTTCCGGAATCCAAGGTAATGA
>Adomerus biguttatus
TCTGCGTGCCACGCTGTCGGTTCACCGCCTGTCGGTGCAACTGGCATGCC-GTGGCATGTCCTGTCGGTGGCCTACTGGT-TTCGCGGCG-CACCCT----ATGCGT-TCAC-TCGT-----GTAGGTCGTTGCG-CTGCGTTGTCCTCGTAGGCCGGCTCAATCCTACCGCGGTGCTCTTTACCGAGTGTCGAGGTAGGCCGACACTGTTTACTTTGAACAAATTAGAGTGCTTCAAGCAGGCTCTGAAAGCAGCCTGAATAGTGGTGCATGGAATAATGGAACAGGACCTTGGTTCTATTTTGTTGGTTTTCGGAATCCAAGGTAATGA
>Adrisa magna
TCTGCGTGCCACGCTGTCGGTTCACCGCCTGTCGGTGCAACTGGCATGCC-GTGGCATGTCCTGTCGGTGGCTGACAGGC-TTCGCGGCG-CGCCCT----ATGCGT-TCAC-GCGT-----GTAGGTCGTTGCGCCG-CGTTGTCCTTGTAGGCCGGCTCAATCCTACCGCGGTGCTCTTTGCCGAGTGTCGAGGTAGGCCGACACTGTTTACTTTGAACAAATTAGAGTGCTTAAAGCAGGCTCTGAAAGCAGCCTGAATAGTGGTGCATGGAATAATGGAACAGGACCTTGGTTCTATTTTGTTGGTTTTCTGAATCCAAGGTAATGA
>Adrisa romani
TCTGCGTGCCACGCTGTCGGTTCACCGCCTGTCGGTGCAACTGGCATGCC-GTGGCATGTCCTGTCGGTGGCTGACAGGC-TTCGCGGCG-CGCCCT----ATGCGT-TCAC-GCGT-----GTAGGTCGTCGCGCCG-CGTTGTCCTTGTAGGCCGGCTCAATCCTACCGCGGTGCTCTTTGCCGAGTGTCGAGGTAGGCCGACACTGTTTACTTTGAACAAATTAGAGTGCTTAAAGCAGGCTCTGAAAGCAGCCTGAATAGTGGTGCATGGAATAATGGAACAGGACCTTGGTTCTATTTTGTTGGTTTTCTGAATCCAAGGTAATGA
>Aethus holothrix
TCTGCGTGCCACGCTGTCGGTTCACCGCCTGTCGGTGCAACTGGCATGCC-GTGGCATGTCCTGTCGGTGGCTGACAGGC-TTCGCGGCG-CGCCCT----ATGCGT-TTAC-GCGT-----GTAGGTCGTCGCGCCGACGTTGTCCTTGTAGGCCGGCTCAATCCTACCGCGGTGCTCTTTGCCGAGTGTCGAGGTAGGCCGACACTGTTTACTTTGAACAAATTAGAGTGCTTCAAGCAGGCTCTGAAAGCAGCCTGAATAGTGGTGCATGGAATAATGGAACAGGACCTTGGTTCTATTTTGTTGGTTTTCGGAATCCAAGGTAATGA
>Aethus pseudindicus
TCTGCGTGCCACGCTGTCGGTTCACCGCCTGTCGGTGCAACTGGCATGCC-GTGGCATGTCCTGTCGGTGGCTGACAGGC-TTCGCGGCG-CGCCCT----ATGCGT-TTAC-GCGT-----GTAGGTCGTCGCGCCGACGTTGTCCTTGTAGGCCGGCTCAATCCTACCGCGGTGCTCTTTGCCGAGTGTCGAGGTAGGCCGACACTGTTTACTTTGAACAAATTAGAGTGCTTCAAGCAGGCTCTGAAAGCAGCCTGAATAGTGGTGCATGGAATAATGGAACAGGACCTTGGTTCTATTTTGTTGGTTTTCGGAATCCAAGGTAATGA
>Alonips obsoletus
TCTGCGTGCCACGCTGTCGGTTCACCGCCTGTCGGTGCAACTGGCATGCC-GTGGCATGTCCTGTCGGTGGCTGACAGGC-TTCGCGGCG-CGCCCT----ATGCGT-TTAC-GCGT-----GTAGGTCGTCGCGCCGACGTTGTCCTTGTAGGCCGGCTCAATCCTACCGCGGTGCTCTTTGCCGAGTGTCGAGGTAGGCCGACACTGTTTACTTTGAACAAATTAGAGTGCTTCAAGCAGGCTCTGAAAGCAGCCTGAATAGTGGTGCATGGAATAATGGAACAGGACCTTGGTTCTATTTTGTTGGTTTTCGGAATCCAAGGTAATGA
>Amaurocoris curtus
TCTGCGTGCCACGCTGTCGGTTCACCGCCTGTCGGTGCAACTGGCATGCC-GTGGCATGTCCTGTCGGTGGCTGACAGGT-TTCGAGGCG-CGCCCT----ATGCGT-TTAC-TCGT-----GTAGGTCGTGGCGCC-TCGTTGTCCTTGTTGGCCGGCTCAATCCTACCGCGGTGCTCTTTACCGAGTGTCGAGGTAGGCCGACACTGTTTACTTTGAACAAATTAGAGTGCTTCAAGCAGGCTCTGAAAGCAGCCTGAATAGTGGTGCATGGAATAATGGAACAGGACCTTGGTTCTATTTTGTTGGTTTTCGGAATCCAAGGTAATGA
>Amnestus pusio
TCTGCGTGCCGCGCTGTCGGTTCACCGCCTGCCGGTGCAACTGGCATGCC-GTGGCATGTCCTGTCGGTGGCCGAATGGGCCTCCGGGAG-AGCGCCGCCCGCCCGGGTAAAACCGGC----GCGGACAGCGTAGCCCGCTGCGCCC-AGTAGGCCGTCACAATCCTGCCTAGGTGCTCTTTACCGAGTGTCGAGGTGGGCCGACACTCTTTACTTTGAACAAATTAGAGTGCTCAAAGCAGGCTATTGAAGCCGCCTGAATAATGGTGCATGGAATAATGGAACAGGGCCTCGGTTCTATTTTGTTGGTTTTCGGAATCCGAGGTAATGA
>Amnestus zacki
TCTGCGTGCCACGCTGTCGGTTCACCGCCTGCCGGTGCAACTGGCATGCC-GTGGCATGTCCTGTCGGTGGCCGAAGGGGTCTCCGGTCG-CTCGCCGGCGGCCCGGGTCAAACCGGA----GCCGTCGCCG-AGTCCGGTCCGCCCTTGTAGGCCGTCTCAATCCTACCTAGGTGCTCTTTGCCGAGTGTCGAGGTGGGCCGACACTGTTTACTTTGAACAAATTAGAGTGCTTAAAGCAGGCTCTTGAAGCCGCCTGAATAGTGGTGCATGGAATAATGGAACAGGACCTTGGTTCTATTTTGTTGGTTTTCGGAATCCAAGGTAATGA
>Byrsinus pseudosyriacus
TCTGCGTGCCACGCTGTCGGTTCACCGCCTGTCGGTGCAACTGGCATGCC-GTGGCATGTCCTGTCGGTGGCTGACAGGC-TTCGCGGCG-CGCCCT----ATGCGT-TTAC-GCGT-----GTAGGTTGTCGCGCCGACGTTGTCCTTGTAGGCCGGCTCAATCCTACCGCGGTGCTCTTTGCCGAGTGTCGAGGTAGGCCGACACTGTTTACTTTGAACAAATTAGAGTGCTTCAAGCAGGCTCTGAAAATAGCCTGAATAGTGGTGCATGGAATAATGGAACAGGACCTTGGTTCTATTTTGTTGGTTTCCGGAATCCAAGGTAATGA
>Byrsinus varians
TCTGCGTGCCACGCTGTCGGTTCACCGCCTGTCGGTGCAACTGGCATGCC-GTGGCATGTCCTGTCGGTGGCTGACAGGC-TTCGCGGCG-CGCCCT----ATGCGT-TTAC-GCGT-----GTAGGTTGTCGCGCCGACGTTGTCCTTGTAGGCCGGCTCAATCCTACCGCGGTGCTCTTTGCCGAGTGTCGAGGTAGGCCGACACTGTTTACTTTGAACAAATTAGAGTGCTTCAAGCAGGCTCTGAAAATAGCCTGAATAGTGGTGCATGGAATAATGGAACAGGACCTTGGTTCTATTTTGTTGGTTTCCGGAATCCAAGGTAATGA
>Canthophorus niveimarginatus
TCTGCGTGCCGCGCTGTCGGTTCACCGCCTGTCGGTGCAACTGGCATGCC-GCGGCATGTCCTGTCGGTGGCCTACTGGT-TTCGAGGCC-CACCCT----ATGCGT-TCAC-TCGT-----GTAGGTCGTTGG-GCTGCGTTGTACTCGTAGGCCGGCTCAATCCTACCGCGGTGCTCTTTACCGAGTGTCGAGGTAGGCCGACACTGTTTACTTTGAACAAATTAGAGTGCTTCAAGCAGGCTCTGAAAGCAGCCTGAATAGTGGTGCATGGAATAATGGAACAGGACCTTGGTTCTATTTTGTTGGTTTTCGGAATCCAAGGTAATGA
>Chilocoris confusus
TCTGCGTGCCACGCTGTCGGTTCACCGCCTGTCGGTGCAACTGGCATGCCCGTGGCATGTCCTGCCGGTGGCCGACGGGC-TTCT-GGCGGCGCCCC-GGTGCACGT-TAACCACACGTCC--CGGTGTGCTGCCGCCCAGTCGTACCCGTGGGCCGGCTCAATCCTACCGCGGTGCTCTTTGCCGAGTGTCGAGGTAGGCCGGCACTGTTTACTTTGAACAAATTAGAGTGCTTCAAGCAGGCTATGAAAGCAGCCTGAATAGTGGTGCATGGAATAATGGAACAGGACCTCGGTTCTATTTTGTTGGTTTCCGGAATCCGAGGTAATGA
>Chilocoris laevicollis
TCTGCGTGCCACGCTGTCGGTTCGCCGCCTGTCGGCGCAACTGGCATGCCCGTGGCATGTCCTGCCGGTGGCCGACGGGC-TTCT-GACGGCGGCCC-CGCCCGCGT-TAACAACAC-T-GGACGGGTAGTCGCCGCTCAGTTGTACCCGTAGGCCGGCTCAATCCTACCGCGGTGCTCTTTGCCGAGTGTCGAGGTAGGCCGGCACTGTTTACTTTGAACAAATTAGAGTGCTTCAAGCAGGCTATGAAAGCAGCCTGAATAGTGGTGCATGGAATAATGGAAAAGGACCTTGGTTCTATTTTGTTGGTTTCCGGAATCCAAGGTAATGA
>Chilocoris piceus
TCTGCGTGCCACGCTGTCGGTTCACCGCCTGTCGGTGCAACTGGCATGCCCGTGGCATGTCCTGCCGGTGGCCGACGGGC-TCCT-GGCGGCGCCCC-GGTGCACGT-TAACCACACGTCC--CGGTCGGTCGCCCGCCAGTCGTGCCCGTGGGCCGGCTCAATCCTACCGCGGTGCTCTTTGCCGAGTGTCGAGGTAGGCCGGCACTGTTTACTTTGAACAAATTAGAGTGCTTCAAGCAGGCTAAGAAATCAGCCTGAATAGTGGTGCATGGAATAATGGAACAGGACCTCGGTTCTATTTTGTTGGTTTCCGGAATCCGAGGTAATGA
>Cydnus aterrimus
TCTGCGTGCCACGCTGTCGGTTCACCGCCTGTCGGTGCAACTGGCATGCC-GTGGCATGTCCTGTCGGTGGCTGACAGGC-TTCGCGGCG-CGCCCT----ATGCGT-TCAC-ACGT-----GTAGGTGATCTCGCCGC-GTTGTCCTTGTAGGCCGGCTCAATCCTACCGCGGTGCTCTTTGCCGAGTGTCGAGGTAGGCCGACACTGTTTACTTTGAACAAATTAGAGTGCTTCAAGCAGGCTCTGAAAGCAGCCTGAATAGTGGTGCATGGAATAATGGAACAGGACCTTGGTTCTATTTTGTTGGTTTTCGGAATCCAAGGTAATGA
>Cyrtomenus emarginatus
TCTGCGTGCCACGCTGTCGGTTCACCGCCTGTCGGTGCAACTGGCATGCC-GTGGCATGTCCTGTCGGTGGCTGAAAGGC-TTCGCGGCG-CGCCCT----ATGCGT-TTAC-GCGT-----GTAGGTCGTCGCGCCGCCGTTGTCCTTGTAGGCCGGCTCAATCCTACCGCGGTGCTCTTTGCCGAGTGTCGAGGTAGGCCGACACTGTTTACTTTGAACAAATTAGAGTGCTTCAAGCAGGCTCTGAAAGCAGCCTGAATAGTGGTGCATGGAATAATGGAACAGGACCTTGGTTCTATTTTGTTGGTTTTCGGAATCCAAGGTAATGA
>Dismegistus sanguineus
TCTGCGTGCCACGCTGTCGGTTCACCGCCTGTCGGTGCAACTGGCATGCC-GTGGCATGTACTGTCGGTGGCCTGCGGGC-TTCGCGGCG-CACCCT----GTGCTCGCCAT-GTGC-----GTAGGTCGCTGTTCCGC-GTCGTCTCCGTAGGCCGGCTATATCCTACCGCGGTGCTCTTTACCGAGTGTCGAGGTAGGCCGACACTGTTTACTTTGAACAAATTAGAGTGCTTAAAGCAGGCTTTTAAATTAGCCTGAATAGTGGTGCATGGAATAATGGAATAGGACCTTGGTTCTATTTTGTTGGTTTTACGAATCCAAGGTAATGA
>Fromundus pygmaeus
TCTGCGTGCCACGCTGTCGGTTCACCGCCTGTCGGTGCAACTGGCATGCC-GTGGCATGTCCTGTCGGTGGCTGACAGGC-TTCGCGGCG-CGCCCT----ATGCGT-TTAC-GCGT-----GTAGGTCGTCGCGCCGACGTTGTCCTTGTAGGCCGGCTCAATCCTACCGCGGTGCTCTTTGCCGAGTGTCGAGGTAGGCCGACACTGTTTACTTTGAACAAATTAGAGTGCTTCAAGCAGGCTCTGAAAGCAGCCTGAATAGTGGTGCATGGAATAATGGAACAGGACCTTGGTTCTATTTTGTTGGTTTCCGGAATCCAAGGTAATGA
>Galgupha australis
TCTGCGTGCCACGCTGTCGGTTCACCGCCTGTCGGTGCAACTGGCATGCC-GTGGCATGTCCTGTCGGTGGCTGACAGGC-TTCTCGGCG-CGCCCT----ATGCGT-TCAC-TCGT-----GTAGGTCGTTGCGCCGA-GTTGTCCTTGTAGGCCGGCTCAATCCTACCGCGGTGCTCTTTGCCGAGTGTCGAGGTAGGCCGACATTGTTTACTTTGAACAAATTAAAGTGCTTCAAGCAGGCTCTGAAAGCAACCTGAATAGTGGTGCATGGAATAATGGAACAGGACCTTGGTTCTATTTTGTTGGTTTTCGGAATCCAAGGTAATGA
>Garsauria aradoides
TCTGCGTGCCGCGCCGTCGGTTCGCCGCCTGTCGGTGTAACTGGCGTGCC-GCGGCATGTCCTGTCGGTGGCCGACAGGC-TTCGCGGCG-TGCCCT----ACACGG-TAAA-ACGT-----GTAGGCCGTTGCGCCGACGATGTCCTTTTAGGCCGTCTCAATCCTACCGCGGTGCTCTTTACCGAGTGTCGAGGTAGGCCGACACTGTTTACTTTGAACAAATTAGAGTGCTTAAAGCAGGCTATGAAAGCAGCCTGAATAGTGGTGCATGGAATAATGGAAAAGGACCTTGGTTCTATTTTGTTGGTTTTCGGAATCCAAGGTAATGA
>Geotomus convexus
TCTGCGTGCCACGCTGTCGGTTCACCGCCTGTCGGTGTAACTGGCATGCC-GTGGCATGTCCTGTCGGTGGCTGACAGGC-TTCGCGGCG-CGCCCT----ATGCGT-TTAC-GCGT-----GTAGGTTGTCGCTCCGACGTTGTCCTTGTAGGCCGACTCAATCCTACCGCGGTGCTCTTTGCCGAGTGTCGAGGTAGGCCGACACTGTTTACTTTGAACAAATTAGAGTGCTTCAAGCAGGCTCTGAAAGCAGCCTGAATAGTGGTGCATGGAATAATGGAACAGGACCTTGGTTCTATTTTGTTGGTTTCCGGAATCCAAGGTAATGA
>Lactistes obesipes
TCTGCGTGCCACGCTGTCGGTTCACCGCCTGTCGGGGCAACTGGCATGCC-GTGGCATGTCCTGTCGGTGGCTGACAGGC-TTCGCGGCG-CGCCCT----ATGCGT-TTAC-GCGT-----GTAGGTCGTCGCGCCGACGTTGTCCTTGTAGGCCGGCTCAATCCTACCGCGGTGCTCTTTGCCGAGTGTCGGGGTAGGCCGACACTGTTTACTTTGAACAAATTAGAGTGCTTCAAGCAGGCTCTGAAAGCAGCCTGAATAGTGGTGCATGGAATAATGGAACAGGACCTTGGTTCTATTTTGTTGGTTTTCGGAATCCAAGGTAATGA
>Lactistes vericulatus
TCTGCGTGCCACGCTGTCGGTTCACCGCCTGTCGGTGCAACTGGCATGCC-GTGGCATGTCCTGTCGGTGGCTGACAGGC-TTCGCGGCG-CGCCCT----ATGCGT-TTAG-GCGT-----GTAGGTCGTCGCGCCGACGTTGTCCTTGTAGGCCGGCTCAATCCTACCGCGGTGCTCTTTGCCGAGTGTCGGGGTAGGCCGACACTGTTTACTTTGAACAAATTAGAGTGCTTCAAGCAGGCTCTGAAAGCAGCCTGAATAGTGGTGCATGGAATAATGGAACAGGACCTTGGTTCTATTTTGTTGGTTTTCGGAATCCAAGGTAATGA
>Lattinestus barrerai
TCTGCGTGCCACGCTGTCGGTTCACCGCCTGTCGGTGCAACTGGCATGCC-GTGGCATGTCCTGTCGGTGGCCGAAGGGGTCTCCGGTCG-CGCGCCGCCGGCCCGGGTAACTCAGGG----GCGGTCGG-CGAGGCCGCGTCGCCCTGGTAGGCCGGCTCAGTCCAACCGCGGTGCTCTTTGCCGAGTGTCGAGGTGGGCCGACACTGTTTACTTTGAACAAATTAGAGTGCTTAAAGCAGGCTCTTAAAGCCGCCTGAATAGTGGTGCATGGAATAATGGAACAGGACCTTGGTTCTATTTTGTTGGTTTTCGGAATCCGAGGTAATGA
>Macroscytus badius
TCTGCGTGCCACGCTGTCGGTTCACCGCCTGTCGGTGCAACTGGCATGCC-GTGGCATGTCCTGTCGGTGGCTGACAGGC-TTCGCGGCG-CGCCCT----ATGCGT-TCAC-GCGT-----GTAGGTCGTCGCGCCGCTGTTGTCCTTGTAGGCCGGCTCAATCCTACCGCGGTGCTCTTTGCCGAGTGTCGAGGTAGGCCGACACTGTTTACTTTGAACAAATTAGAGTGCTTCAAGCAGGCTCTGAAAGCAGCCTGAATAGTGGTGCATGGAATAATGGAACAGGACCTTGGTTCTATTTTGTTGGTTTCCGGAATCCAAGGTAATGA
>Macroscytus brunneus
TCTGCGTGCCACGCTGTCGGTTCACCGCCTGTCGGTGCAACTGGCATGCC-GTGGCATGTCCTGTCGGTGGCTGACAGGC-TTCGCGGCG-CGCCCT----ATGCGT-TCAC-GCGT-----GTAGGTCGTCGCGCCGCTGTTGTCCTTGTAGGCCGGCTCAATCCTACCGCGGTGCTCTTTGCCGAGTGTCGAGGTAGGCCGACACTGTTTACTTTGAACAAATTAGAGTGCTTCAAGCAGGCTCTGAAAGCAGCCTGAATAGTGGTGCATGGAATAATGGAACAGGACCTTGGTTCTATTTTGTTGGTTTCCGGAATCCAAGGTAATGA
>Macroscytus fraterculus
TCTGCGTGCCACGCTGTCGGTTCACCGCCTGTCGGTGCAACTGGCATGCC-GTGGCATGTCCTGTCGGTGGCTGACAGGC-TTCGCGGCG-CGCCCT----ATGCGT-TCAC-GCGT-----GTAGGTCGTCGCGCCGCTGTTGTCCTTGTAGGCCGGCTCAATCCTACCGCGGTGCTCTTTGCCGAGTGTCGAGGTAGGCCGACACTGTTTACTTTGAACAAATTAGAGTGCTTCAAGCAGGCTCTGAAAGCAGCCTGAATAGTGGTGCATGGAATAATGGAACAGGACCTTGGTTCTATTTTGTTGGTTTCCGGAATCCAAGGTAATGA
>Microporus nigrita
TCTGCGTGCCACGCTGTCGGTTCACCGCCTGTCGGTGTAACTGGCATGCC-GTGGCATGTCCTGTCGGTGGCTGACAGGC-TTCGCGGCG-CGCCCT----ATGCGT-TTAC-GCGT-----GTAGGTCGTCGCGCCGCCGTTGTCCTTGTAGGCCGGCTCAATCCTACCGCGGTGCTCTTTGCCGAGTGTCGAGGTAGGCCGACACTGTTTACTTTGAACAAATTAGAGTGCTTCAAGCAGGCTCTGAAAGCAGCCTGAATAGTGGTGCATGGAATAATGGAACAGGACCTTGGTTCTATTTTGTTGGTTTCCGGAATCCAAGGTAATGA
>Ochetostethomorpha secunda
TCTGCGTGCCACGCTGTCGGTTCACCGCCTGTCGGTGCAACTGGCATGCC-GTGGCATGTCCTGTCGGTGGCCTACTGGT-TTCGCGGCG-CACCCT----ATGCGT-TCAC-ACGT-----GTGGGTCGTTGC-ACTGCGTTGTCCTAGTAGGCCGGCTCAATCCTACCGCGGTGCTCTTTACCGAGTGTCGAGGTAGGCCGACACTGTTTACTTTGAACAAATTAGAGTGCTTCAAGCAGGCTCTGAAAGCAGCCTGAATAGTGGTGCATGGAATAATGGAACAGGACCTTGGTTCTATTTTGTTGGTTTTCGGAATCCAAGGTAATGA
>Ochetostethus opacus
TCTGCGTGCCACGCTGTCGGTTCACCGCCTGTCGGTGCAACTGGCATGCC-GTGGCATGTCCTGTCGGTGGCCTACTGGT-TTCGCGGCG-CACCCT----ATGCGT-TCAC-ACGT-----GTGGGTCGTTGC-ACTGCGTTGTCCTAGTAGGCCGGCTCAATCCTACCGCGGTGCTCTTTACCGAGTGTCGAGGTAGGCCGACACTGTTTACTTTGAACAAATTAGAGTGCTTCAAGCAGGCTCTGAAAGCAGCCTGAATAGTGGTGCATGGAATAATGGAACAGGACCTTGGTTCTATTTTGTTGGTTTTCGGAATCCAAGGTAATGA
>Pangaeus bilineatus
TCTGCGTGCCACGCTGTCGGTTCACCGCCTGTCGGTGCAACTGGCATGCC-GTGGCATGTCCTGTCGGTGGCTGAAAGGC-TTCACGGCG-CGCCCT----ATGCGT-TCAC-GCGT-----GTAGGTCGTCGCGCCGCGTTTGTCCTTGTAGGCCGGCTCAATCCTACCGCGGTGCTCTTTGCCGAGTGTCGAGGTAGGCCGACACTGTTTACTTTGAACAAATTAGAGTGCTTCAAGCAGGCTCTGAAAGCAGCCTGAATAGTGGTGCATGGAATAATGGAACAGGACCTTGGTTCTATTTTGTTGGTTTTCGGAATCCAAGGTAATGA
>Pangaeus rugiceps
TCTGCGTGCCACGCTGTCGGTTCACCGCCTGTCGGTGCAACTGGCATGCC-GTGGCATGTCCTGTCGGTGGCTGAAAGGC-TTCACGGCG-CGCCCT----ATGCGT-TCAC-GCGT-----GTAGGTCGTCGCGCCGCGTTTGTCCTTGTAGGCCGGCTCAATCCTACCGCGGTGCTCTTTGCCGAGTGTCGAGGTAGGCCGACACTGTTTACTTTGAACAAATTAGAGTGCTTCAAGCAGGCTCTGAAAGCAGCCTGAATAGTGGTGCATGGAATAATGGAACAGGACCTTGGTTCTATTTTGTTGGTTTTCGGAATCCAAGGTAATGA
>Parachilocoris minutus
TCTGCGTGCCACGCTGTCGGTTCACCGCCTGTCGGTGCAACTGGCATGCCCGTGGCATGTCCTGCCGGTGGCCGACGGGC-TTCG-GGCGGCGCCCC-GCTGCACGT-TAACAACACGTCCGGACGGGTAGTT-GCCGCCGTTGTACCCGTAGGCCGGCTCAATCCTACCGCGGTGCTCTTTGCCGAGTGTCGAGGTAGGCCGGCACTGTTTACTTTGAACAAATTAGAGTGCTTCAAGCAGGCTATGAAAGCAGCCTGAATAGTGGTGCATGGAATAATGGAACAGGACCTTGGTTCTATTTTGTTGGTTTCCGGAATCCAAGGTAATGA
>Parastrachia japonensis
TCTGCGTGCCACGCTGTCGGTTCACCGCCTGTCGGTGCAACTGGCATGCC-GTGGCATGTCCTGTCGGTGGCCTACAGGC-TTCGCGGCG-CACCCT----ATGCGT-TCAT-TCGT-----GTGGGTCGTTGCGCTG-TGTTGTCCTCGTAGGCCGGCTCAATCCTACCGCGGTGCTCTTTACCGAGTGTCGAGGTGGGCCGACAATGTTTACTTTGAACAAATTAGAGTGCTTAAAGCAGGCTCTGAAAGCAGCCTGAATAGTAGTGCATGGAATAATGGAACAGGACCTTGGTTCTATTTCGTTGGTTTTCTGAATCCAAGGTAATGA
>Pseudoscoparipes fraterculus
TCTGCGTGCCACGCTGTCGGTTCACCGCCTGTCGGTGCAACTGGCATGCC-GTGGCATGTCCTGTCGGTGGCTGACAGGC-TTCGCGGCG-CGCCCT----ATGCGT-TCAC-ACGT-----GTAGGTCGTTGCGCCGC-GTTGTCCTTGTAGGCCGGCTCAATCCTACCGCGGTGCTCTTTGCCGAGTGTCGAGGTAGGCCGACACTGTTTACTTTGAACAAATTAGAGTGCTTCAAGCAGGCTCTGAAAGCAGCCTGAATAGTGGTGCATGGAATAATGGAACAGGACCTTGGTTCTATTTTGTTGGTTTCCGGAATCCAAGGTAATGA
>Pseudoscoparipes kinabalensis
TCTGCGTGCCACGCTGTCGGTTCACCGCCTGTCGGTGCAACTGGCATGCC-GTGGCATGTCCTGTCGGTGGCTGACAGGC-TTCGCGGCG-CGCCCT----ATGCGT-TCAC-ACGT-----GTAGGTCGTTGCGCCGC-GTTGTCCTTGTAGGCCGGCTCAATCCTACCGCGGTGCTCTTTGCCGAGTGTCGAGGTAGGCCGACACTGTTTACTTTGAACAAATTAGAGTGCTTCAAGCAGGCTCTGAAAGCAGCCTGAATAGTGGTGCATGGAATAATGGAACAGGACCTTGGTTCTATTTTGTTGGTTTCCGGAATCCAAGGTAATGA
>Rhytidoporus indentatus
TCTGCGTGCCACGCTGTCGGTTCACCGCCTGTCGGTGCAACTGGCATGCC-GTGGCATGTCCTGTCGGTGGCCGAAAGGC-TTCGCGGCG-CTCCCT----ATGCGT-TCAC-GCGT-----GTAGGTCGTTGCGCCGCTGTTGTCCTTGTAGGCCGGCTCAATCCTACCGCGGTGCTCTTTGCCGAGTGTCGAGGTAGGCCGACACTGTTTACTTTGAACAAATTAGAGTGCTTCAAGCAGGCTCTGAAAGCAGCCTGAATAGTGGTGCATGGAATAATGGAACAGGACCTTGGTTCTATTTTGTTGGTTTCCGGAATCCAAGGTAATGA
>Sehirus luctuosus
TCTGCGTGCCACGCTGTCGGTTCACCGCCTGTCGGTGCAACTGGCATGCC-GTGGCATGTCCTGTCGGTGGCCTACTGGT-TTCGCGGCG-CACCCT----ATGCGT-TAAC-TCGT-----GTAGGTCGTTGCGCC-GCGTTGTCCTAGTAGGCCGGCTCAATCCTACCGCGGTGCTCTTTACCGAGTGTCGAGGTAGGCCGACACTGTTTACTTTGAACAAATTAGAGTGCTTAAAGCACGCTCTGAAAGCAGCCTGAATAGTGGTGCATGGAATAATGGAACAGGACCTTGGTTCTATTTTGTTGGTTTTCTGAATCCAAGGTAATGA
>Stibaropus indonesicus
TCTGCGTGCCACGCTGTCGGTTCACCGCCTGTCGGTGCAACTGGCATGCC-GTGGCATGTCCTGTCGGTGGCTGACAGGC-TTCGCCGCG-CGCCCT----ATGCGT-TTAC-GCGT-----GTAGGTAGTCGCGCTGACGATGTCCTTGTAGGCCGGCTCAATCCTACCGCGGTGCTCTTTGCCGAGTGTCGAGGTAGGCCGACACTGTTTACTTTGAACAAATTAGAGTGCTTCAAGCAGGCTCTGAAAGCAGCCTGAATAGTGGTGCATGGAATAATGGAACAGGACCTTGGTTCTATTTTGTTGGTTTTCGGAATCCAAGGTAATGA
>Thyreocoris scarabaeoides
TCTGCGTGCCACGCTGTCGGTTCACCGCCTGTCGGTGCAACTGGCATGCC-GTGGCATGTCCTGTCGGTGGCTGACAGGC-CTCGCGGCG-CGCCCT----ATGCGT-TCAC-TCGT-----GTAGGTAGTTGCGCC-GCGTCGTCCTTGTAGGCCGGCTCAATCCTACCGCGGTGCTCTTTACCGAGTGTCGAGGTAGGCCGACATTGTTTACTTTGAACAAATTAGAGTGCTTCAAGCAGGCTCTGAAAGCAGCCTGAATAGTGGTGCATGGAATAATGGAACAGGACCTTGGTTCTATTTTGTTGGTTTTCGGAATCCAAGGTAATGA
>Tritomegas bicolor
TCTGCGTGCCACGCTGTCGGTTCACCGCCTGTCGGTGCAACTGGCATGCC-GTGGCATGTCCTGTCGGTGGCCTACTGGT-TTCGCGGCG-CACCCT----ATGCGT-TCAC-TCGT-----GTAGGTCGTTGCG-CTGCGTTGTCCTCGTAGGCCGGCTCAATCCTACCGCGGTGCTCTTTACCGAGTGTCGAGGTAGGCCGACACTGTTTACTTTGAACAAATTAGAGTGCTTCAAGCAGGCTCTGAAAGCAGCCTGAATAGTGGTGCATGGAATAATGGAACAGGACCTTGGTTCTATTTTGTTGGTTTTCTGAATCCAAGGTAATGA
>Tritomegas sexmaculatus
TCTGCGTGCCACGCTGTCGGTTCACCGCCTGTCGGTGCAACTGGCATGCC-GTGGCATGTCCTGTCGGTGGCCTACTGGT-TTCGCGGCG-CACCCT----ATGCGT-TCAC-TCGT-----GTAGGTCGTTGCG-CTGCGTTGTCCTCGTAGGCCGGCTCAATCCTACCGCGGTGCTCTTTACCGAGTGTCGAGGTAGGCCGACACTGTTTACTTTGAACAAATTAGAGTGCTTCAAGCAGGCTCTGAAAGCAGCCTGAATAGTGGTGCATGGAATAATGGAACAGGACCTTGGTTCTATTTTGTTGGTTTTCTGAATCCAAGGTAATGA
